# Supplementary material for: Nucleoside Analog Reverse-Transcriptase Inhibitors in Membrane Environment: Molecular Dynamics Simulations
Source: Molecules. 2023 Aug 27;28(17):6273. doi: 10.3390/molecules28176273 (PMC10488468; doi:10.3390/molecules28176273)
Supplement: Supplementary file 1 [file molecules-28-06273-s001.zip]

Archive with 1 entries (1 files):
- molecules-2552134-supplementary.pdf
